# Supplementary material for: Hashimoto’s Thyroiditis: A Protective Factor against Recurrence in BRAF-Wild Type Differentiated Thyroid Carcinoma
Source: Cancers (Basel). 2023 Apr 19;15(8):2371. doi: 10.3390/cancers15082371 (PMC10137168; doi:10.3390/cancers15082371)
Supplement: Supplementary file 1 [file cancers-15-02371-s001.zip]

Archive with 1 entries (1 files):
- cancers-2299542-supplementary.pdf
